# Supplementary material for: Nicotinamide Suppresses Hyperactivation of Dendritic Cells to Control Autoimmune Disease through PARP Dependent Signaling
Source: Nutrients. 2024 Aug 12;16(16):2665. doi: 10.3390/nu16162665 (PMC11356829; doi:10.3390/nu16162665)
Supplement: Supplementary file 1 [file nutrients-16-02665-s001.zip]

Archive with 8 entries (8 files):
- Supplementary Information.pdf
- Figure S1.pdf
- Figure S2.pdf
- Figure S3.pdf
- Figure S4.pdf
- Figure S5.pdf
- Figure S6.pdf
- Figure S7.pdf
